# Supplementary material for: Ultra-widefield fundus autofluorescence in age-related macular degeneration
Source: PLoS One. 2017 Jun 1;12(6):e0177207. doi: 10.1371/journal.pone.0177207 (PMC5453416; doi:10.1371/journal.pone.0177207)
Supplement: S1 Dataset — (CSV) [file pone.0177207.s001.csv]

id	sid	Eye	Grader	IQ	AI	P	INF	NAS	TEM	SUP	HRM_IQ	HRM_AI	HRM_P	Age	Sex	Race	AMD	Family	Smoking	Alcohol	Vitamins	Type	VA	CF	Lens	id	Patient's ID
1	32	0	0	1	0	0	0	0	0	0	1	1	1	86	0	1	1	0	1	1	1	0	70	NA	2	sid	Eye's ID
1	71	1	1	1	1	3	1	1	1	1	2	1	3	86	0	1	1	0	1	1	1	1	25	NA	2	Eye	0: left; 1: right
2	27	0	0	1	1	2	0	1	1	0	1	1	3	84	1	1	1	1	0	1	1	1	50	NA	2	Grader	0: Grader 1; 1: Grader 2
2	66	1	0	1	1	2	0	1	1	0	1	1	3	84	1	1	1	1	0	1	1	0	50	NA	2	IQ	Peripheral FAF image quality; 0: poor; 1: adequate or good
2	66	1	1	1	1	3	0	1	1	0	0	1	3	84	1	1	1	1	0	1	1	0	50	NA	2	AI	Peripheral FAF abnormality; 0: no; 1: yes
3	26	0	0	1	0	0	0	0	0	0	1	1	3	82	0	1	1	1	1	0	1	0	400	NA	1	P	Peripheral FAF abnormality pattern; 0: none; 1: hypo; 2: hyper; 3: both
3	26	0	1	1	0	0	0	0	0	0	0	1	3	82	0	1	1	1	1	0	1	0	400	NA	1	INF	Inferior peripheral FAF abnormality; 0: no; 1: yes
3	65	1	0	1	0	0	0	0	0	0	1	1	3	82	0	1	1	1	1	0	1	1	NA	2	1	NAS	Nasal peripheral FAF abnormality; 0: no; 1: yes
3	65	1	1	1	1	2	0	1	1	0	1	1	3	82	0	1	1	1	1	0	1	1	NA	2	1	TEM	Temporal peripheral FAF abnormality; 0: no; 1: yes
4	2	0	0	1	1	3	0	1	0	0	1	1	3	81	0	1	1	0	1	0	1	1	20	NA	2	SUP	Superior peripheral FAF abnormality; 0: no; 1: yes
4	2	0	1	1	1	3	0	1	0	0	2	1	3	81	0	1	1	0	1	0	1	1	20	NA	2	HRM_IQ	Macular FAF image quality; 0: poor; 1: adequate or good
5	18	0	0	1	0	0	0	0	0	0	1	1	2	76	0	1	1	0	1	0	1	1	40	NA	1	HRM_AI	Macular FAF abnormality; 0: no; 1; yes
5	18	0	1	1	1	2	0	1	0	0	1	1	3	76	0	1	1	0	1	0	1	1	40	NA	1	HRM_P	Macular FAF abnormality pattern; 0: none; 1: hypo; 2: hyper; 3: both
5	57	1	0	1	0	0	0	0	0	0	1	1	2	76	0	1	1	0	1	0	1	1	70	NA	1	Age	Patient's age
6	25	0	0	1	0	0	0	0	0	0	1	1	3	75	1	1	1	1	1	1	1	1	200	NA	1	Sex	Patient's sex; 0: female; 1: male
6	25	0	1	1	0	0	0	0	0	0	1	1	3	75	1	1	1	1	1	1	1	1	200	NA	1	Race	Patient's race; 0: African american; 1: Caucasian
6	64	1	0	1	0	0	0	0	0	0	1	1	3	75	1	1	1	1	1	1	1	1	80	NA	2	AMD	0: Patient has no AMD; 1: Patient has AMD
6	64	1	1	1	0	0	0	0	0	0	2	1	3	75	1	1	1	1	1	1	1	1	80	NA	2	Family	0: Patient's family has no AMD history; 1: Patient's family has AMD history
7	23	0	0	1	0	0	0	0	0	0	1	1	3	81	0	1	1	1	0	0	1	0	25	NA	NA	Smoking	Patient's smoking status; 0: no; 1: yes
7	23	0	1	1	1	1	0	0	1	1	2	1	3	81	0	1	1	1	0	0	1	0	25	NA	NA	Alcohol	Patient's alcohol consumption; 0: no; 1: yes
7	62	1	0	1	1	2	1	1	1	1	1	1	3	81	0	1	1	1	0	0	1	1	25	NA	2	Vitamins	Patient's vitamin consumption; 0: no; 1: yes
7	62	1	1	1	1	3	1	1	1	1	2	1	3	81	0	1	1	1	0	0	1	1	25	NA	2	Type	Patient's AMD type; NA: controls; 0: dry; 1: wet
8	33	0	0	1	1	3	0	1	0	0	1	1	3	83	1	1	1	0	0	0	1	1	40	NA	1	VA	Patient's visual acuity (scale: foot)
8	72	1	0	1	1	2	0	1	0	0	1	1	3	83	1	1	1	0	0	0	1	1	30	NA	1	CF	Visual acuity of patient's with poor vision (scale: counting fingers)
8	72	1	1	1	1	2	0	1	1	0	0	1	3	83	1	1	1	0	0	0	1	1	30	NA	1	Lens	Patient's lens surgery: 0: clear; 1: NS; 2: IOL
9	10	0	0	1	1	3	1	0	1	1	1	1	3	79	0	1	1	1	1	0	1	1	NA	5	1
9	10	0	1	1	1	3	1	0	1	1	2	1	3	79	0	1	1	1	1	0	1	1	NA	5	1
9	49	1	0	1	0	0	0	0	0	0	1	1	3	79	0	1	1	1	1	0	1	1	40	NA	1
9	49	1	1	1	0	0	0	0	0	0	2	1	3	79	0	1	1	1	1	0	1	1	40	NA	1
10	54	1	0	1	1	2	0	1	1	1	1	1	3	76	1	1	1	1	0	1	1	1	30	NA	2
10	54	1	1	1	1	2	0	1	1	0	1	1	3	76	1	1	1	1	0	1	1	1	30	NA	2
11	20	0	0	1	1	3	1	0	1	0	1	1	3	79	0	1	1	0	0	0	1	1	30	NA	2
11	20	0	1	1	1	2	0	0	1	0	2	1	3	79	0	1	1	0	0	0	1	1	30	NA	2
11	59	1	0	1	1	2	0	0	1	0	1	1	3	79	0	1	1	0	0	0	1	0	30	NA	2
11	59	1	1	1	1	3	1	1	1	1	2	1	3	79	0	1	1	0	0	0	1	0	30	NA	2
12	5	0	0	1	1	3	1	1	0	1	1	1	3	79	0	1	1	0	0	0	1	1	40	NA	2
12	5	0	1	1	1	3	1	1	1	1	2	1	3	79	0	1	1	0	0	0	1	1	40	NA	2
12	44	1	1	1	1	3	1	1	1	1	2	1	3	79	0	1	1	0	0	0	1	0	20	NA	2
13	21	0	0	1	1	1	1	1	0	0	1	1	1	87	0	1	1	1	0	0	1	1	25	NA	2
14	42	1	0	2	0	0	0	0	0	0	1	0	0	66	0	1	0	0	NA	1	0	NA	20	NA	1
14	42	1	1	1	0	0	0	0	0	0	2	0	0	66	0	1	0	0	NA	1	0	NA	20	NA	1
15	31	0	0	1	1	3	1	1	1	1	1	1	3	59	1	1	1	NA	1	1	1	0	16	NA	1
15	31	0	1	1	1	3	1	1	1	1	2	1	3	59	1	1	1	NA	1	1	1	0	16	NA	1
15	70	1	0	1	1	3	1	1	0	1	1	1	3	59	1	1	1	NA	1	1	1	0	16	NA	1
15	70	1	1	1	1	3	1	1	1	1	2	1	3	59	1	1	1	NA	1	1	1	0	16	NA	1
16	39	0	0	1	1	1	1	1	0	0	1	1	3	88	0	1	1	0	0	1	1	1	NA	3	1
16	39	0	1	1	1	3	1	1	1	0	1	1	3	88	0	1	1	0	0	1	1	1	NA	3	1
16	40	1	0	1	1	2	0	0	1	0	0	1	1	88	0	1	1	0	0	1	1	0	60	NA	1
16	40	1	1	1	1	2	0	1	0	0	0	0	0	88	0	1	1	0	0	1	1	0	60	NA	1
17	37	0	0	1	1	1	0	0	0	1	1	1	3	79	0	1	1	0	0	0	1	0	20	NA	2
17	37	0	1	1	1	3	0	1	1	1	0	1	3	79	0	1	1	0	0	0	1	0	20	NA	2
17	76	1	0	1	0	0	0	0	0	0	1	1	3	79	0	1	1	0	0	0	1	1	50	NA	2
17	76	1	1	1	1	3	0	1	1	1	2	1	3	79	0	1	1	0	0	0	1	1	50	NA	2
18	55	1	0	1	1	3	0	1	1	1	0	1	3	90	1	1	1	0	0	0	1	0	NA	2	1
18	55	1	1	1	1	3	1	1	1	1	0	1	3	90	1	1	1	0	0	0	1	0	NA	2	1
19	8	0	0	1	1	2	0	1	0	0	1	1	3	73	1	1	1	1	1	1	1	1	40	NA	1
19	8	0	1	1	1	2	0	1	1	0	1	1	3	73	1	1	1	1	1	1	1	1	40	NA	1
19	47	1	0	1	1	2	0	1	1	0	1	1	2	73	1	1	1	1	1	1	1	1	20	NA	1
19	47	1	1	1	1	2	0	1	1	0	1	1	2	73	1	1	1	1	1	1	1	1	20	NA	1
20	17	0	0	1	1	2	1	1	1	0	1	1	3	77	0	1	1	0	0	0	1	0	32	NA	2
20	17	0	1	1	1	3	1	1	1	1	2	1	3	77	0	1	1	0	0	0	1	0	32	NA	2
20	56	1	0	1	1	2	0	1	1	0	1	1	3	77	0	1	1	0	0	0	1	0	50	NA	2
20	56	1	1	1	1	3	0	1	1	1	2	1	3	77	0	1	1	0	0	0	1	0	50	NA	2
21	14	0	0	1	1	2	0	1	0	0	1	1	3	78	0	1	1	0	1	1	1	1	70	NA	1
21	14	0	1	1	1	2	1	1	0	0	1	1	3	78	0	1	1	0	1	1	1	1	70	NA	1
21	53	1	0	1	1	2	0	1	0	0	1	1	3	78	0	1	1	0	1	1	1	0	50	NA	1
21	53	1	1	1	1	2	1	1	1	1	1	1	3	78	0	1	1	0	1	1	1	0	50	NA	1
22	30	0	0	1	1	3	1	1	1	1	1	1	3	93	0	1	1	0	0	0	1	0	NA	2	2
22	30	0	1	1	1	1	1	1	1	1	2	1	3	93	0	1	1	0	0	0	1	0	NA	2	2
22	69	1	0	1	1	1	1	1	1	1	1	1	3	93	0	1	1	0	0	0	1	1	70	NA	2
22	69	1	1	1	1	3	1	1	1	1	1	1	3	93	0	1	1	0	0	0	1	1	70	NA	2
23	75	1	0	1	1	3	0	1	0	1	1	1	3	92	0	1	1	0	0	0	1	1	200	NA	2
23	75	1	1	1	1	3	1	1	1	1	0	1	3	92	0	1	1	0	0	0	1	1	200	NA	2
24	24	0	0	1	1	2	1	1	1	1	1	1	2	86	0	0	1	NA	0	0	1	0	100	NA	2
24	24	0	1	1	1	2	1	1	1	1	1	1	2	86	0	0	1	NA	0	0	1	0	100	NA	2
24	63	1	0	1	1	2	1	1	1	1	1	1	2	86	0	0	1	NA	0	0	1	0	20	NA	2
24	63	1	1	1	1	2	1	1	1	1	1	1	3	86	0	0	1	NA	0	0	1	0	20	NA	2
25	19	0	0	1	0	0	0	0	0	0	1	1	3	78	1	1	1	0	1	0	1	0	40	NA	1
25	19	0	1	1	1	2	1	1	0	1	1	1	3	78	1	1	1	0	1	0	1	0	40	NA	1
25	58	1	0	1	0	0	0	0	0	0	1	1	2	78	1	1	1	0	1	0	1	1	100	NA	1
25	58	1	1	1	1	2	1	1	1	0	0	1	3	78	1	1	1	0	1	0	1	1	100	NA	1
26	74	1	0	1	1	3	0	1	1	1	1	1	3	66	1	1	1	1	1	0	0	1	30	NA	2
26	74	1	1	1	1	3	1	1	1	1	1	1	2	66	1	1	1	1	1	0	0	1	30	NA	2
27	22	0	1	1	0	0	0	0	0	0	2	1	3	77	0	1	1	0	1	0	1	1	NA	3	2
29	1	0	0	1	0	0	0	0	0	0	1	1	2	70	1	1	1	0	0	1	1	0	20	NA	1
29	1	0	1	1	1	2	1	0	1	0	2	1	2	70	1	1	1	0	0	1	1	0	20	NA	1
29	78	1	0	1	0	0	0	0	0	0	1	1	2	70	1	1	1	0	0	1	1	0	20	NA	1
29	78	1	1	1	0	0	0	0	0	0	2	1	2	70	1	1	1	0	0	1	1	0	20	NA	1
30	6	0	0	1	0	0	0	0	0	0	1	0	0	58	0	0	0	0	0	1	0	NA	20	NA	1
30	6	0	1	1	1	2	1	1	1	0	2	0	0	58	0	0	0	0	0	1	0	NA	20	NA	1
30	45	1	0	1	0	0	0	0	0	0	1	0	0	58	0	0	0	0	0	1	0	NA	20	NA	1
30	45	1	1	1	0	0	0	0	0	0	2	0	0	58	0	0	0	0	0	1	0	NA	20	NA	1
31	28	0	0	1	0	0	0	0	0	0	1	0	0	64	1	1	0	NA	0	1	0	NA	30	NA	1
31	28	0	1	1	0	0	0	0	0	0	2	0	3	64	1	1	0	NA	0	1	0	NA	30	NA	1
31	67	1	0	1	0	0	0	0	0	0	1	0	0	64	1	1	0	NA	0	1	0	NA	25	NA	1
31	67	1	1	1	0	0	0	0	0	0	2	0	3	64	1	1	0	NA	0	1	0	NA	25	NA	1
32	38	0	0	1	0	0	0	0	0	0	1	0	0	66	0	1	0	0	0	1	0	NA	20	NA	1
32	38	0	1	1	1	2	1	1	1	0	1	0	0	66	0	1	0	0	0	1	0	NA	20	NA	1
32	77	1	0	1	1	2	0	1	0	0	1	0	0	66	0	1	0	0	0	1	0	NA	25	NA	1
32	77	1	1	1	1	2	0	1	0	0	2	0	0	66	0	1	0	0	0	1	0	NA	25	NA	1
33	7	0	0	1	1	1	1	0	0	0	1	1	1	64	1	1	0	0	0	1	0	NA	20	NA	NA
33	7	0	1	1	1	1	1	0	0	0	2	0	0	64	1	1	0	0	0	1	0	NA	20	NA	NA
33	46	1	0	1	0	0	0	0	0	0	1	0	0	64	1	1	0	0	0	1	0	NA	20	NA	NA
33	46	1	1	1	0	0	0	0	0	0	2	0	0	64	1	1	0	0	0	1	0	NA	20	NA	NA
34	9	0	0	1	0	0	0	0	0	0	1	1	3	59	0	1	0	0	0	0	0	NA	20	NA	1
34	9	0	1	1	0	0	0	0	0	0	2	0	0	59	0	1	0	0	0	0	0	NA	20	NA	1
35	34	0	0	1	1	1	0	0	1	0	1	0	0	61	1	1	0	0	0	1	0	NA	20	NA	1
35	34	0	1	1	1	3	0	1	1	0	1	0	0	61	1	1	0	0	0	1	0	NA	20	NA	1
35	73	1	0	1	1	2	0	1	1	0	1	1	1	61	1	1	0	0	0	1	0	NA	20	NA	1
35	73	1	1	1	1	2	1	1	0	0	1	1	1	61	1	1	0	0	0	1	0	NA	20	NA	1
36	4	0	0	1	0	0	0	0	0	0	1	0	0	58	0	1	0	0	0	0	0	NA	20	NA	0
36	4	0	1	1	1	2	0	1	0	0	2	0	0	58	0	1	0	0	0	0	0	NA	20	NA	0
36	43	1	0	2	1	2	0	0	1	0	1	1	1	58	0	1	0	0	0	0	0	NA	25	NA	0
36	43	1	1	1	1	2	0	1	0	0	2	1	3	58	0	1	0	0	0	0	0	NA	25	NA	0
37	13	0	0	1	0	0	0	0	0	0	1	0	0	65	0	1	0	0	1	0	0	NA	20	NA	1
37	52	1	0	1	1	2	0	1	0	0	1	0	0	65	0	1	0	0	1	0	0	NA	20	NA	1
37	52	1	1	1	0	0	0	0	0	0	2	1	2	65	0	1	0	0	1	0	0	NA	20	NA	1
38	11	0	0	1	1	1	1	1	0	0	1	1	1	84	0	1	0	0	0	0	0	NA	30	NA	2
38	11	0	1	1	1	1	1	1	0	1	1	1	3	84	0	1	0	0	0	0	0	NA	30	NA	2
38	50	1	0	1	1	2	0	1	0	0	1	1	3	84	0	1	0	0	0	0	0	NA	25	NA	2
39	12	0	0	1	0	0	0	0	0	0	1	0	0	59	0	1	0	NA	0	1	0	NA	20	NA	1
39	51	1	0	1	0	0	0	0	0	0	1	0	0	59	0	1	0	NA	0	1	0	NA	20	NA	1
39	51	1	1	1	1	2	1	0	0	0	2	1	2	59	0	1	0	NA	0	1	0	NA	20	NA	1
